# Supplementary material for: Smith–Magenis syndrome protein RAI1 regulates body weight homeostasis through hypothalamic BDNF-producing neurons and neurotrophin downstream signalling
Source: eLife. 2023 Nov 13;12:RP90333. doi: 10.7554/eLife.90333 (PMC10642964; doi:10.7554/eLife.90333)
Supplement: Figure 5—source data 1. [file elife-90333-fig5-data1.zip]

Archive with 7 entries (7 files):
- Figure 5-source data 1/Figure 5A AKT.jpg
- Figure 5-source data 1/Figure 5A AKT.scn
- Figure 5-source data 1/Figure 5A H3.jpg
- Figure 5-source data 1/Figure 5A H3.scn
- Figure 5-source data 1/Figure 5A p-AKT.jpg
- Figure 5-source data 1/Figure 5A p-AKT.scn
- Figure 5-source data 1/Figure 5-source data 1.pdf
