# Supplementary material for: Smith–Magenis syndrome protein RAI1 regulates body weight homeostasis through hypothalamic BDNF-producing neurons and neurotrophin downstream signalling
Source: eLife. 2023 Nov 13;12:RP90333. doi: 10.7554/eLife.90333 (PMC10642964; doi:10.7554/eLife.90333)
Supplement: Figure 5—figure supplement 1—source data 1. [file elife-90333-fig5-figsupp1-data1.zip]

Archive with 16 entries (13 files):
- Figure 5-figure supplement 1 source data 1/Figure 5-figure supplement 1 source data 1.pdf
- Figure 5-figure supplement 1 source data 1/Set 1-2/
- Figure 5-figure supplement 1 source data 1/Set 1-2/Set 1 and 2 AKT.jpg
- Figure 5-figure supplement 1 source data 1/Set 1-2/Set 1 and 2 AKT.scn
- Figure 5-figure supplement 1 source data 1/Set 1-2/Set 1 and 2 p-AKT.jpg
- Figure 5-figure supplement 1 source data 1/Set 1-2/Set 1 and 2 p-AKT.scn
- Figure 5-figure supplement 1 source data 1/Set 3/
- Figure 5-figure supplement 1 source data 1/Set 3/Set 3 AKT.jpg
- Figure 5-figure supplement 1 source data 1/Set 3/Set 3 AKT.scn
- Figure 5-figure supplement 1 source data 1/Set 3/Set 3 p-AKT.jpg
- Figure 5-figure supplement 1 source data 1/Set 3/Set 3 p-AKT.scn
- Figure 5-figure supplement 1 source data 1/Set 4/
- Figure 5-figure supplement 1 source data 1/Set 4/Set 4 AKT.jpg
- Figure 5-figure supplement 1 source data 1/Set 4/Set 4 AKT.scn
- Figure 5-figure supplement 1 source data 1/Set 4/Set 4 p-AKT.jpg
- Figure 5-figure supplement 1 source data 1/Set 4/Set 4 p-AKT.scn
